# Supplementary material for: Extracellular Vesicles and Their Mimetics: A Comparative Study of Their Pharmacological Activities and Immunogenicity Profiles
Source: Pharmaceutics. 2023 Apr 20;15(4):1290. doi: 10.3390/pharmaceutics15041290 (PMC10142599; doi:10.3390/pharmaceutics15041290)
Supplement: Supplementary file 1 [file pharmaceutics-15-01290-s001.zip]

Archive with 1 entries (1 files):
- pharmaceutics-2270456-supplementary.pdf
